# Supplementary material for: Subgingival Microbiota Shifts Following Diode Laser-Activated Indocyanine Green Treatment in Periodontitis: A Pilot 16S rDNA Study
Source: Microorganisms. 2026 Jun 16;14(6):1347. doi: 10.3390/microorganisms14061347 (PMC13304405; doi:10.3390/microorganisms14061347)
Supplement: Supplementary file 1 [file microorganisms-14-01347-s001.zip]

Archive with 1 entries (1 files):
- Figures for submission Diakoumopoulou et al revised communiction supplementary.pdf
